# Supplementary material for: Afadin couples RAS GTPases to the polarity rheostat Scribble
Source: Nat Commun. 2022 Aug 5;13:4562. doi: 10.1038/s41467-022-32335-8 (PMC9355967; doi:10.1038/s41467-022-32335-8)
Supplement: Supplementary file 5 — Supplementary Dataset 2 [file 41467_2022_32335_MOESM5_ESM.xlsx]

## Sheet: Sheet3
Primer	Application	Forward	Reverse
AFDN	Cloning	ACTCTCGGCATGGACGAGCTGTACAAGATGCGCGACGAAGAGCGG	TGTAATCCAGAGGTTGATTGTCGACTCACTTTGTGTTCAGTTCATTCTCGAGCTC
AFDN 1105-1204	Cloning	GATCggcgcgccCAGCCGTCCCCCATGATGC	gatcTTAATTAActaGTTTCCAGTGGAGACAGATGTTATC
AFDN 1105-1383	Cloning	GATCggcgcgccCAGCCGTCCCCCATGATGC	GATCTTAATTAActaTGGAATACCATCAAACTCACTGG
AFDN 1205-1303	Cloning	GATCggcgcgccCTCTGCACTGAGGAGCAG	gatcTTAATTAActaATCACTGTCACACTTGCGATC
AFDN 1304-1383	Cloning	GATCggcgcgccATGTGGATCAATCAGAGCTCC	GATCTTAATTAActaTGGAATACCATCAAACTCACTGG
AFDN 1-370	Cloning	GATCggcgcgccATGTCGGCGGGCGGCC	GATCTTAATTAActaAGCTCTGTCTTTCCCCTTCAACG
AFDN 1384-1681	Cloning	GATCggcgcgccATGGATTTGCCCCTCCC	gatcTTAATTAActaCAGCCCGGGCTCTTC
AFDN 1682-1820	Cloning	GATCggcgcgccAGCCGACCTCCACTTCC	gatcTTAATTAActaCTTTGTGTTCAGTTCATTCTCGAG
AFDN 371-514	Cloning	GATCggcgcgccGACGGGTCTGGCTACG	GATCTTAATTAACTAATCCACAGATCTCTTG
AFDN 371-532	Cloning	GATCggcgcgccGACGGGTCTGGCTACG	GATCTTAATTAACTATGTCTCCTGAACAG
AFDN 371-580	Cloning	GATCggcgcgccGACGGGTCTGGCTACG	GATCTTAATTAACTACTGGTCCAGTCGGATC
AFDN 371-590	Cloning	GATCggcgcgccGACGGGTCTGGCTACG	gatcTTAATTAActaCCTGTTTTCTCGTCGTCG
AFDN 371-599	Cloning	GATCggcgcgccGACGGGTCTGGCTACG	GATCTTAATTAActaCAGTTCAGGCCCAGTAGC
AFDN 371-610	Cloning	GATCggcgcgccGACGGGTCTGGCTACG	gatcTTAATTAActaTTCCCTGAATTCAATGCTGGC
AFDN 381-501	Cloning	GATCggcgcgccCCCGAGAAGCTGCCCTAC	gatcTTAATTAActaGTCCACAAACTTAAACACATGCG
AFDN 600-962	Cloning	GATCggcgcgccATACTGCCTGCCAGCATTG	GATCTTAATTAActaTCTCTGGCACAGAGGGTC
AFDN 6-370	Cloning	GATCggcgcgccCGCGACGAAGAGCGGCGGAAG	GATCTTAATTAActaAGCTCTGTCTTTCCCCTTCAACG
AFDN 963-1104	Cloning	GATCggcgcgccGGATTTTGTAGATTGGTTCCTCAC	GATCTTAATTAActaGTTAAGGAGGGTGGCCAG
AFDN iso1	Cloning	GGGGACAACTTTGTACAAAAAAGTTGGCACCATGCGCGACGAAGAGCGGC	GGGGACAACTTTGTACAAGAAAGTTGGGTACTACTTTGTGTTCAGTTCAT
AFDN iso2	Cloning	GGGGACAACTTTGTACAAAAAAGTTGGCACCATGCGCGACGAAGAGCGGC	GGGGACAACTTTGTACAAGAAAGTTGGGTACTACTTTTCTTCAGCATCTC
AFDNΔex9 1177-1221	Cloning	cgaggatccGATGGCTCTGACTCCAGAGA	gctggatccTGGGCTTAGCTCTACTAAGTAGG
AFDNΔFHA 371-599	Cloning	CAGTgctagcATACTGCCTGCCAGCATTGAATTC	GAACgctagcAGCTCTGTCTTTCCCCTTCAAC
SCRIB	Cloning	GGGGACAAGTTTGTACAAAAAAGCAGGCTCCATGCTCAAGTGCATCCCG	GGGGACCACTTTGTACAAGAAAGCTGGGTCCTAGGAGGGCACAGGGCCCAGGCCACGG
SCRIB	Cloning	CTCTCGGCATGGACGAGCTGTACAAGATGCTCAAGTGCATCCCGCTGTG	TGTAATCCAGAGGTTGATTGTCGACCTAGGAGGGCACAGGGCCCAG
SCRIB 1-820	Cloning	GATCggcgcgccaATGCTCAAGTGCATCCCG	gatcGCGGCCGCttaCTCAGGCTCCACCATGC
SCRIB 821-1655	Cloning	GATCggcgcgccaAACGCGGTCACCATCAC	gatcGCGGCCGCCTAGGAGGGCACAGGG
SCRIB ccPDZ1	Cloning	GATCGGGCGCGCCCGGGCCCAGAAGGAG	ATCGTTAATTAACTACTCAGGCTCCACCATG
SCRIB PDZ1	Cloning	GATCGGGCGCGCCACCATCCTGCGGC	ATCGTTAATTAACTACTCAGGCTCCACCATG
SCRIB PDZ1	Cloning	GATCGGCGCGCCGAGCCTGCTCGCATTG	ATCGTTAATTAACTACTCAGGCTCCACCATG
SCRIBΔPDZ1 718-820	Cloning	cgaggatccAACGCGGTCACCATCACG	gctggatccTATCAGCAGGTTATTGGCCTG
AFDN CRISPR guide 1	CRISPR	CACCGTTCCAGTGGTGGATGATGT	AAACACATCATCCACCACTGGAAC
AFDN CRISPR guide 2	CRISPR	CACCGAGATGTAATCGAAACGCTCG	AAACCGAGCGTTTCGATTACATCTC
SCRIB CRISPR guide 1	CRISPR	CACCGGAGAGCATCAAGTTCTGCA	aaacTGCAGAACTTGATGCTCTCC
SCRIB CRISPR guide 2	CRISPR	caccgCTGGAGATCGCGGACTTCAG	AAACCTGAAGTCCGCGATCTCCAGc
AFDN 1	Genotyping	CCAGGACCATGTCGGCGGG	GGCAGTACTAGAGACCCGAATA
AFDN 2 A	Genotyping	AGGATTTGGAGTTCCATGGAGTG	AGATGGAGACGAGCAGTAAACC
AFDN 2 B	Genotyping	ACCCATCTCTCTACATTAGTCTCAG	CTGTCTCTTCACAGGTCAGGTC
SCRIB 1 2	Genotyping	TGAGCGACAACGAGATCCAG	ACCCTAGTTCCACCTGAGAAGG
SCRIB 1 2	Genotyping	TGAGCGACAACGAGATCCAGC	AGTTCCACCTGAGAAGGCACTC
