# Supplementary material for: Afadin couples RAS GTPases to the polarity rheostat Scribble
Source: Nat Commun. 2022 Aug 5;13:4562. doi: 10.1038/s41467-022-32335-8 (PMC9355967; doi:10.1038/s41467-022-32335-8)
Supplement: Supplementary file 7 — Source Data [file 41467_2022_32335_MOESM7_ESM.xlsx]

## Sheet: Figure 3h
Residue	Alone INT	Norm	2:1 INT	Norm	Ratio
726	2.8357	0.47889	0.4116	0.283842	6.88946
727	4.2008	0.709427	0.8311	0.573133	5.05451
728	3.4016	0.574459	0.8372	0.577339	4.06307
729	4.1622	0.702908	0.8317	0.573547	5.00445
730	4.0484	0.68369	0.9352	0.644921	4.32891
731	3.7037	0.625477	1.2146	0.837597	3.04932
732	3.0814	0.520384	0.3598	0.248121	8.5642
733	2.967	0.501064	0.8427	0.581132	3.52083
734	4.3443	0.733661	0.7103	0.489828	6.11615
740	3.0409	0.513544	0.2916	0.20109	10.4283
741	2.2487	0.379758	0.2274	0.156817	9.88874
742	2.0228	0.341608	0.2245	0.154817	9.01024
743	1.3565	0.229084	0.3874	0.267154	3.50155
744	2.0593	0.347772	0.3632	0.250465	5.66988
745	2.5812	0.43591	0.5772	0.398042	4.47193
747	0.7793	0.131607	0.3938	0.271567	1.97892
748	3.9358	0.664674	0.7008	0.483277	5.61615
751	2.5034	0.422772	0.3912	0.269774	6.39928
752	3.0725	0.518881	0.6405	0.441694	4.79703
753	0.614	0.103692	0.2393	0.165023	2.56582
754	1.7667	0.298358	0.3418	0.235708	5.16881
756	3.5261	0.595484	0.6653	0.458796	5.30002
757	4.924	0.83156	0.9115	0.628577	5.40208
758	3.6382	0.614416	0.6263	0.431901	5.80904
759	1.8477	0.312038	0.8116	0.559686	2.27661
760	2.3055	0.38935	0.5396	0.372112	4.27261
761	2.5864	0.436789	0.5691	0.392456	4.54472
762	3.6876	0.622758	0.5945	0.409972	6.20286
764	3.9572	0.668288	0.7453	0.513965	5.30954
766	0.2871	0.0484852	0.0766	0.0528239	3.74804
767	4.307	0.727362	0.8544	0.589201	5.04096
769	4.7318	0.799102	0.6167	0.425281	7.67277
771	1.1314	0.19107	0.2692	0.185642	4.20282
773	2.7332	0.46158	0.8292	0.571823	3.29619
774	4.51	0.761644	0.6663	0.459486	6.76872
777	2.5392	0.428818	0.5488	0.378457	4.62682
778	5.7812	0.976323	1.0662	0.73526	5.42225
779	3.5573	0.600753	1.0608	0.731536	3.35341
780	3.278	0.553585	0.5225	0.36032	6.27368
781	2.2974	0.387983	0.471	0.324805	4.87771
782	3.8842	0.65596	0.6514	0.44921	5.96285
783	4.4103	0.744807	1.2873	0.887732	3.42601
784	3.4869	0.588864	0.4655	0.321012	7.49066
785	3.1849	0.537863	0.8657	0.596993	3.67899
786	5.6276	0.950383	1.4501	1	3.88084
787	3.4795	0.587614	1.0796	0.7445	3.22295
788	2.9725	0.501993	0.6439	0.444038	4.6164
789	5.1143	0.863698	1.0431	0.71933	4.90298
791	5.2899	0.893353	0.7602	0.52424	6.95856
792	2.5837	0.436333	0.4864	0.335425	5.31188
793	3.5434	0.598406	0.6594	0.454727	5.37367
794	3.8303	0.646857	0.7297	0.503207	5.24914
795	2.696	0.455298	0.4943	0.340873	5.45418
796	4.1315	0.697724	0.5929	0.408868	6.96829
797	2.7591	0.465954	0.6884	0.474726	4.00799
798	3.6397	0.614669	0.5706	0.39349	6.37872
799	5.0805	0.85799	1.0397	0.716985	4.88651
800	4.6377	0.78321	0.8074	0.556789	5.74399
801	3.3099	0.558973	1.0115	0.697538	3.27227
802	1.8458	0.311717	0.1371	0.0945452	13.4632
803	1.2016	0.202925	0.2502	0.17254	4.80256
804	1.2082	0.20404	0.3525	0.243087	3.42752
806	5.9214	1	1.0987	0.757672	5.38946
807	2.349	0.396697	0.6512	0.449072	3.60719
808	3.756	0.634309	0.9281	0.640025	4.04698
809	4.7958	0.80991	1.0477	0.722502	4.57746
810	3.0394	0.513291	0.5551	0.382801	5.47541
811	3.0551	0.515942	0.7537	0.519757	4.05347
812	2.4042	0.406019	0.4322	0.298048	5.5627
813	1.3079	0.220877	0.221	0.152403	5.9181

## Sheet: Figure 4g
	Densitometry
	Gel 1	Gel 2	Gel 3	Gel 4	Gel 5	Gel 6	Gel 7
	SCRIB	SCRIB	SCRIB	SCRIB	SCRIB	SCRIB	SCRIB
RAS G12V	3841574	8789424	1224184	2519792	3030500	1747634	7796766
RAP2C G12V	2955524	4000038	246225		555258
RAP1B G12V	1880978	3673089	135093		358358
control	875204	2408406	92274	309968	193952	174318	2168330
	Ratio
	Gel 1	Gel 2	Gel 3	Gel 4	Gel 5	Gel 6	Gel 7
	SCRIB	SCRIB	SCRIB	SCRIB	SCRIB	SCRIB	SCRIB	Avg	Std Dev
RAS G12V	4.38935	3.64948	13.2668	8.1292	15.625	10.0256	3.59575	8.38302	4.47747
RAP2C G12V	3.37695	1.66087	2.66841		2.86286			2.64227	0.622949
RAP1B G12V	2.14919	1.52511	1.46404		1.84766			1.7465	0.274402
control	1	1	1	1	1	1	1

## Sheet: Figure 8d
pERK - densitometry
EGF	AFDN KO			SCRIB KO			MCF7
0	474336	290394	187434	131271	299790	200700	555552	1023400	330750
2.5	3401910	3277782	2626902	2682458	3076722	3491676	1950012	2584765	5280822
5	3990528	4355982	3911508	3390398	3305682	6099174	2573100	3207900	6480540
15	1756278	2049516	1658682	1583992	2072232	1771128	2144862	2596121	4764744
30	726804	505710	367164	673208	582948	1281852	1025748	1226669	2002176
45	565902	348210	280368	541785	343998	1456650	807516	581893	1601748
ERK - densitometry
EGF	AFDN KO			SCRIB KO			MCF7
0	2505625	1642018	4328880	2650367	1780034	3203262	2487024	1465299	5007330
2.5	1224721	242307	3400780	1700766	600913	1603566	1343412	944566	3321378
5	818064	225568	2826660	1308321	322962	2974842	886716	599944	1993428
15	2433729	555674	3799640	2275421	999438	2091924	1276164	516420	3321252
30	2649835	1567120	4690460	2855909	1726207	2509128	1806948	1210433	2747214
45	2233925	1200762	4274000	3141118	1475844	3242610	2076894	787474	4265586

## Sheet: Figure 8e
pAKT - densitometry
EGF	AFDN KO			SCRIB KO			MCF7
0	9044	35406	30042	24030	27180	32562	11682	48996	15102
2.5	1693047	1874178	1507554	2122200	1880964	2507274	896490	1549710	1755522
5	1469565	2472858	3186450	1812762	2760462	3193020	1181052	2121462	2146086
15	242250	453672	491940	344484	596808	1014606	1225422	1975770	2039292
30	109191	129186	178830	157770	193086	499338	324540	756036	995688
45	83589	36540	168822	40572	130410	647478	144972	336168	519300
AKT - densitometry
EGF	AFDN KO			SCRIB KO			MCF7
0	2881217	3315294	4217677	4429565	4323402	4046012	4129422	3393180	3317310
2.5	3811077	2503170	3647449	4222750	3625938	3898078	3930150	3214980	3430710
5	2616091	2927106	3779328	3426859	3047112	3000157	3459596	2562624	2803770
15	3552544	2413440	3660160	3767073	3895578	3066030	3955477	2701908	3196908
30	3445327	2869110	3921372	4678883	4718754	3576712	3722689	2966382	2915028
45	3517793	1695258	3808379	2978896	3154968	4067121	3935489	2724462	3063708

## Sheet: Figure 8f
Hours	MCF7 parental				SCRIB KO				AFDN KO
0	133302	123786	140187	144533	134078	97616	112228	111594	173651	175302	129839	132357
24	161118	164159	178654	177700	211913	135382	163626	161868	232090	255673	192995	209296
48	300860	297681	287440	263054	269526	175592	219689	249140	324931	387796	242020	270618
72	432736	450648	435204	366002	383370	268873	291177	372318	453618	516380	329297	397990

## Sheet: Figure 8g
Hours	MCF7
24	38.2484	32.2881	36.3082	24.2136	28.9214	40.2281	29.1484	32.2546	28.0183
48	71.5481	56.4348	59.7817	39.8067	44.4074	49.9369	55.0402	45.7626	38.3194
72	89.9851	84.6587	76.4052	47.8412	64.9929	54.6726	84.7403	54.6066	40.3188
96	98.1534	96.8605	91.3839	62.1542	68.2271	54.9785	100	65.0978	46.772
96	37.5392	33.1135	32.5294
Hours	SCRIB KO
24	25.5201	8.11128	21.8619	22.645	21.8806	17.0616	21.7691	16.4938	21.2272
48	39.9807	15.3006	27.6305	27.8162	18.5982	18.4591	34.3824	22.1412	18.8296
72	42.6818	23.4547	34.3521	29.521	24.3906	21.7101	35.1343	28.0514	32.7069
96	46.5806	29.1917	35.565	31.9607	21.5699	28.4805	40.5456	33.6224	32.55
96	38.4727	28.6853
Hours	AFDN KO
24	28.5761	16.5706	20.2649	11.2385	12.2835	10.8771	13.0786	17.482	13.4313	17.7726
48	36.5858	22.3148	33.0205	10.583	14.7646	10.778	18.8424	24.3736	19.7785	15.0732
72	40.1426	22.0131	44.2254	12.4493	14.419	8.98268	23.3948	28.7873	19.1095	14.3141
96	41.7313	23.2075	48.4963	14.7063	8.94291	25.768	20.3963	24.5058	15.0647
96	10.9644	10.4537	14.9341
Hours	SCRIB/AFDN KO
24	16.0171	13.2629	23.1997	17.233	18.6286	18.1102	24.0272	27.903	26.0234	20.7553	21.7374	18.413
48	19.2379	8.75445	25.9347	21.8046	21.8	24.9941	43.4408	33.9276	33.9523	28.9757	25.9641
72	26.8433	13.2629	23.4779	28.2199	33.1675	28.9	56.6609	45.3571	43.859	27.8261	31.3277	29.7164
96	38.1207	9.8278	33.6582	35.2526	42.1088	36.2052	56.1577	47.0644	46.6631	27.8892	40.6159	33.4657
96	38.0501	45.7022	49.2784	18.932	36.8862	19.0971

## Sheet: Supplementary Figure 8c
SCRIB-WT	SCRIB-dPDZ	AFDN-WT	AFDN-dFHA
0.88	0.868	0.731	0.609
0.832	0.679	0.677	0.546
0.849	0.677	0.847	0.457
0.83	0.825	0.839	0.655
0.753	0.79	0.761	0.513
0.842	0.765	0.799	0.462
0.85	0.763	0.523	0.683
	0.768	0.687	0.452
	0.596		0.679
	0.788		0.782
	0.748		0.728
	0.707		0.736
	0.753
	0.688
	0.741

## Sheet: Supplementary Figure 8e
Hours	MCF7
24	33.2286	35.1915	43.156	30.3487	32.9022
48	63.6036	78.494	92.5051	59.5055	63.4516
72	100	100	100	100	61.7179
Hours	SCRIB KO
24	46.4442	40.6941	36.0159	37.1779	53.6396	53.8095	55.4585	56.4382
48	91.3129	69.8158	61.7342	65.4368	93.0208	96.2932	84.3779	100
72	100	94.1935	86.7385	95.8928	100	100	100	100
Hours	AFDN KO
24	33.9764	37.5818	31.5656	31.9892	40.9617	40.7762	25.674	29.8897
48	33.9764	73.6269	50.394	53.9456	40.9617	71.3252	27.3907	49.7878
72	100	96.431	74.4549	69.1835	97.2111	75.8739	48.9437	49.2348
